# Supplementary material for: Stepwise Incremental Hemodialysis and Low-Protein Diet Supplemented with Keto-Analogues Preserve Residual Kidney Function: A Randomized Controlled Trial
Source: Nutrients. 2025 Jul 24;17(15):2422. doi: 10.3390/nu17152422 (PMC12348161; doi:10.3390/nu17152422)
Supplement: Supplementary file 1 [file nutrients-17-02422-s001.zip]

Archive with 1 entries (1 files):
- nutrients-3771535-supplementary.pdf
